# Supplementary material for: Determinants of consumption-day amounts applicable for the estimation of usual dietary intake with a short 24-h food list
Source: J Nutr Sci. 2016 Aug 15;5:e35. doi: 10.1017/jns.2016.26 (PMC5048183; doi:10.1017/jns.2016.26)
Supplement: Supplementary file 1 [file S2048679016000264sup.zip]

Archive with 2 entries (2 files):
- S2048679016000264sup002.doc
- S2048679016000264sup001.doc
